# Supplementary material for: Endocannabinoid System Components of the Female Mouse Reproductive Tract Are Modulated during Reproductive Aging
Source: Int J Mol Sci. 2023 Apr 19;24(8):7542. doi: 10.3390/ijms24087542 (PMC10144466; doi:10.3390/ijms24087542)
Supplement: Supplementary file 1 [file ijms-24-07542-s001.zip]

Archive with 1 entries (1 files):
- ijms-2335731-supplementary.pdf
